# Supplementary material for: Anti-biofilm Activities from Bergenia crassifolia Leaves against Streptococcus mutans
Source: Front Microbiol. 2017 Sep 13;8:1738. doi: 10.3389/fmicb.2017.01738 (PMC5601420; doi:10.3389/fmicb.2017.01738)
Supplement: Supplementary file 1 [file Data_Sheet_1.ZIP]

Archive with 11 entries (8 files):
- Supplement figures/
- Supplement figures/.DS_Store
- __MACOSX/
- __MACOSX/Supplement figures/
- __MACOSX/Supplement figures/._.DS_Store
- Supplement figures/figure 1.pdf
- __MACOSX/Supplement figures/._figure 1.pdf
- Supplement figures/figure 2.pdf
- __MACOSX/Supplement figures/._figure 2.pdf
- Supplement figures/Figure legends.docx
- __MACOSX/Supplement figures/._Figure legends.docx
